# Supplementary material for: Narrative Review of the Theoretical–Methodological Foundations of the TREINI Program
Source: Children (Basel). 2024 Sep 27;11(10):1181. doi: 10.3390/children11101181 (PMC11505838; doi:10.3390/children11101181)
Supplement: Supplementary file 1 [file children-11-01181-s001.zip]

Archive with 1 entries (1 files):
- children-3219974-supplementary.pdf
